# Supplementary material for: Assessing Lemon Peel Waste as a Solid Biofuel: A Study of Its Combustion Behaviour, Kinetics, and Thermodynamics
Source: Polymers (Basel). 2025 Oct 23;17(21):2830. doi: 10.3390/polym17212830 (PMC12610777; doi:10.3390/polym17212830)
Supplement: Supplementary file 1 [file polymers-17-02830-s001.zip]

Archive with 1 entries (1 files):
- polymers-3900752-supplementary.pdf
